# Supplementary material for: Identification of Tumor-Suppressive miR-30a-3p Controlled Genes: ANLN as a Therapeutic Target in Breast Cancer
Source: Noncoding RNA. 2024 Nov 30;10(6):60. doi: 10.3390/ncrna10060060 (PMC11677261; doi:10.3390/ncrna10060060)
Supplement: Supplementary file 1 [file ncrna-10-00060-s001.zip]

Archive with 8 entries (7 files):
- ANLN supplementary file 1103/
- __MACOSX/._ANLN supplementary file 1103
- ANLN supplementary file 1103/.DS_Store
- __MACOSX/ANLN supplementary file 1103/._.DS_Store
- ANLN supplementary file 1103/ANLN supplementary table 1103.xlsx
- __MACOSX/ANLN supplementary file 1103/._ANLN supplementary table 1103.xlsx
- ANLN supplementary file 1103/ANLN supplementary Figure 1103.pdf
- __MACOSX/ANLN supplementary file 1103/._ANLN supplementary Figure 1103.pdf
