# Supplementary material for: Identification of Tumor-Suppressive miR-30a-3p Controlled Genes: ANLN as a Therapeutic Target in Breast Cancer
Source: Noncoding RNA. 2024 Nov 30;10(6):60. doi: 10.3390/ncrna10060060 (PMC11677261; doi:10.3390/ncrna10060060)
Supplement: Supplementary file 1 [file ncrna-10-00060-s001.zip › ANLN supplementary file 1103/ANLN supplementary table 1103.xlsx]

## Sheet: Table S1
Table S1: Signiﬁcantly enriched pathways regulated by miR-30a-3p
Number of Genes	p-Value	Annotations
5	1.74 × 10 -6	(GO) 1903077 Negative regulation of protein localization to plasma membrane
5	2.85 × 10 -5	(GO) 0006695 Cholesterol biosynthetic process
2	0.000100528	(GO) 0033633 Negative regulation of cell-cell adhesion mediated by integrin
5	0.000156985	(GO) 0000281 Mitotic cytokinesis
2	0.000299584	(GO) 1901185 Negative regulation of ERBB signaling pathway
7	0.000314407	(GO) 0008202 Steroid metabolic process
3	0.000265427	(GO) 0070365 Hepatocyte differentiation
17	0.000382167	(GO) 0007049 Cell cycle
2	0.000595198	(GO) 0030835 Negative regulation of actin filament depolymerization
8	0.000576379	(GO) 0043547 Positive regulation of GTPase activity

## Sheet: Table S2
Table S2: The sequences of primers used for SYBR Green assays
SYBR green primer	Forward	Reverse
ANLN	GTGATTCTGTTGCTGTCCCG	GCAGCCTTTTCCTCTGATGG
CCNB1	CCTTCTCAAATTGCAGCAGG	CCACAGCCTTGGCTAAATCT
BIRC5	AAAAGCATTCGTCCGGTTGC	CGCACTTTCTCCGCAGTTTC
KIF23	AGCAAGACCTGTAGACAAGG	TTCGCATGATGGCAAAGGTG
GUSB	TGGGTCTGGATCAAAAACGC	AGGAACGCTGCACTTTTTGG

## Sheet: Table S3
Table S3: Reagents used in this study
Stealth RNAi siRNA	Concentration	Assay ID	Company
siANLN	10 nM	HSS122893 HSS122895	Invitrogen, Waltham, MA, USA
Antibody	Dilution	Catalog number	Company
ANLN	WB 1:1000 IHC 1:100	AMAb 90662	Atlas Antibodies AB, Stockholm, Sweden
GAPDH	WB 1:2000	016-25523	FUJIFILM Wako Pure Chemical Corporation, Osaka, Japan
pre-miR miRNA presursors	Concentration	Assay ID	Company
miR-30a-3p	10 nM	PM10611	Applied Biosystems, Waltham, MA, USA
anti-miR Negative Control #1	10 nM	AM17010-	Applied Biosystems, Waltham, MA, USA
